# Supplementary material for: Efficacy and Limitations of Chemically Diverse Small-Molecule Enzyme-Inhibitors against the Synergistic Coagulotoxic Activities of Bitis Viper Venoms
Source: Molecules. 2022 Mar 7;27(5):1733. doi: 10.3390/molecules27051733 (PMC8911647; doi:10.3390/molecules27051733)
Supplement: Supplementary file 1 [file molecules-27-01733-s001.zip]

Archive with 1 entries (1 files):
- molecules-1570539-supplementary.xlsx
