# Supplementary material for: Efficacy and Limitations of Chemically Diverse Small-Molecule Enzyme-Inhibitors against the Synergistic Coagulotoxic Activities of Bitis Viper Venoms
Source: Molecules. 2022 Mar 7;27(5):1733. doi: 10.3390/molecules27051733 (PMC8911647; doi:10.3390/molecules27051733)
Supplement: Supplementary file 1 [file molecules-27-01733-s001.zip › molecules-1570539-supplementary.xlsx]

## Sheet: Sheet1
Prothrombinase inhibition assay
	B. caudalis (Rosh Pinah)
venom Concentration ug/ml	Venom			Venom + varespladib			Venom + Marimastat			Venom + Prinomastat
80	370.6	367.8	371.1	380	389	365.2	291.7	301.6	391.9	280.9	269.1	265.1
40	595.7	596	617.2	449.3	361.9	515.6	453.8	559.9	678.7	490.2	629.2	482
26.7	828.8	898.2	949	99.1	86.8	153.3	999	999	999	989.2	723.8	965.2
20	999	999	999	55.8	55.1	74.5	999	999	999	999	999	999
16	999	999	999	50.4	52	52	999	999	999	999	999	999
13.3	999	999	999	41.8	52.3	54.2	999	999	847.5	999	999	999
11.4	999	999	999	39.2	38.8	40.8	999	999	328.5	999	999	999
10	999	999	999	38.7	39.4	48.2	404	443.4	121.6	999	999	999
	B. atropos (Drakensberg)
venom Concentration	Venom			Venom + varespladib			Venom + Marimastat			Venom + Prinomastat
80	999	999	999	999	999	999	999	999	999	999	999	999
40	999	999	999	127.5	141.6	135.7	999	999	999	999	999	999
26.7	999	999	999	112	69.7	70.1	999	999	999	999	999	999
20	999	999	999	57.1	57.2	70.3	999	999	999	999	999	999
16	999	999	999	52.8	54.1	48.4	788.2	659.3	410.9	333	330.1	623.1
13.3	652	999	999	46.6	44.7	51.6	286	227.3	276.8	246.5	254.1	360.2
11.4	350.2	654.6	999	41.1	41.5	42.6	205.1	208.9	217.7	208.2	200.7	224.6
10	286.9	254.7	442.5	43.1	35.7	46.3	134.2	144.9	153.5	216.3	168.7	158.4
	B. cornuta (Kleinsee)
venom Concentration	Venom			Venom + varespladib			Venom + Marimastat			Venom + Prinomastat
80	999	999	999	999	999	999	999	999	999	999	999	999
40	999	999	999	999	999	999	999	999	999	999	999	999
26.7	999	999	999	999	999	999	999	999	999	999	999	999
20	999	999	999	999	251.4	999	999	999	999	999	999	999
16	999	999	999	147.1	129.7	157.2	999	999	999	999	999	999
13.3	999	999	999	107.8	155.7	85.4	999	999	999	999	999	999
11.4	999	999	999	75.1	72.6	72.5	999	999	999	999	999	999
10	999	999	999	61	73.1	60	999	999	999	999	999	999
	B. cornuta (Springbok)
venom Concentration	Venom			Venom + varespladib			Venom + Marimastat			Venom + Prinomastat
80	999	999	999	999	999	999	999	999	999	999	999	999
40	999	999	999	999	999	999	999	999	999	999	999	999
26.7	999	999	999	146.2	326.2	225	999	999	999	999	999	999
20	999	999	999	80.5	104.6	55.1	999	999	999	999	999	999
16	999	999	999	56.7	80.7	35	999	999	999	999	999	999
13.3	999	999	999	51.1	88.5	106.3	999	999	999	999	999	529.4
11.4	999	999	999	46.2	57.4	68.6	999	999	999	480.9	835.4	310.8
10	999	999	999	50.8	56.9	59	999	999	999	264.7	250.3	209.4
Fibrinogen Clotting Assay
	B. caudalis (Rosh Pinah)
venom Concentration	Venom			Venom + varespladib			Venom + Marimastat			Venom + Prinomastat
80	166.2	176.5	164.3	165.1	168.7	178.2	129.1	111.4	124	136.4	135.5	137.9
40	289.8	193.3	185.6	344.4	318.8	280.8	176.2	180.4	258.5	187.4	187.3	179.3
26.7	352.5	273.7	303.5	300.7	352.1	339.8	221.3	364.2	232.4	233.5	284.2	292
20	344	317.4	384.8	291.1	311.3	362.5	236.8	437.2	284.4	391	409.9	253.6
16	384.8	352.2	386.3	485.5	476	305.4	412.1	328.2	430.2	399.6	402.2	309
13.3	594.6	319.5	522.6	368.6	526.4	354.3	360.3	329.1	505.7	311.9	337.2	572.2
11.4	586.9	520.3	665.8	410.6	349.8	412.5	410.4	354.8	448.5	460.2	399.2	569.9
10	559.2	638.8	686.2	436.1	454.2	443.6	774.8	766.4	397.3	806.5	676.5	478
